# Supplementary material for: C-ter100 peptide derived from Vibrio vEP-45 protease acts as a pathogen-associated molecular pattern to induce inflammation and innate immunity
Source: PLoS Pathog. 2024 Aug 26;20(8):e1012474. doi: 10.1371/journal.ppat.1012474 (PMC11379387; doi:10.1371/journal.ppat.1012474)
Supplement: S1 Source Data — (XLSX) [file ppat.1012474.s005.xlsx]

## Sheet: Fig.1
	Figure 1F
		1	2	3	Mean	SD
	None	1.0372	0.9614	0.9169	0.971833	0.0608249
	LPS	3.4036	3.7768	3.7473	3.64257	0.207476
	vEP-45	3.8952	3.5574	3.7217	3.72477	0.168921
	vEP-34	1.0852	1.1472	1.1977	1.14337	0.0563479
	C-ter100	3.0328	2.8153	2.8194	2.88917	0.124407
	Figure 1G
		1	2	3	Mean	SD
	None	0.05928	0.05874	0.06079	0.0596033	0.00106256
	LPS	0.26085	0.27395	0.22444	0.25308	0.0256533
	vEP-45	0.1966	0.19093	0.18847	0.192	0.00416928
	vEP-34	0.06132	0.06158	0.06243	0.0617767	0.000580546
	C-ter100	0.18358	0.18574	0.19886	0.189393	0.0082692
	Figure 1I
		None				LPS				vEP-45				vEP-34				C-ter100
		1	2	Mean	SD	1	2	Mean	SD	1	2	Mean	SD	1	2	Mean	SD	1	2	Mean	SD
	p-mTOR	0.9838	1.0039	0.99385	0.0142128	0.6279	0.5987	0.6133	0.0206475	0.7554	0.7778	0.7666	0.0158392	0.8697	1.0167	0.9432	0.103945	0.4946	0.5103	0.50245	0.0111016
	mTOR	0.9524	1.0022	0.9773	0.0352139	1.2909	1.3585	1.3247	0.0478004	1.2532	1.2851	1.26915	0.0225567	0.9866	1.0625	1.02455	0.0536694	1.3066	1.5136	1.4101	0.146371
	ATG 5-12	0.9856	1.0167	1.00115	0.021991	2.0777	2.1636	2.12065	0.0607405	2.223	3.0397	2.63135	0.577494	1.145	1.1458	1.1454	0.000565685	2.8183	2.7054	2.76185	0.0798324
	Beclin-1	0.9103	1.1025	1.0064	0.135906	1.9043	1.9505	1.9274	0.0326683	1.9426	1.9862	1.9644	0.0308299	1.0414	1.0426	1.042	0.000848528	1.5651	1.6022	1.58365	0.0262337
	LC3-II	0.9771	0.9923	0.9847	0.010748	1.1979	1.2072	1.20255	0.00657609	1.3294	1.3028	1.3161	0.018809	1.0334	1.0618	1.0476	0.0200818	2.0173	1.7931	1.9052	0.158533
	Figure 1K
			0 min				20 min				30 min
			1	2	Mean	SD	1	2	Mean	SD	1	2	Mean	SD
	pERK/ERK	LPS	0.9067	0.9293	0.918	0.0159806	23.4474	23.4341	23.4408	0.00940452	8.6972	9.1775	8.93735	0.339623
		vEP-45	1.0623	1.0646	1.06345	0.00162635	18.4679	18.5255	18.4967	0.0407294	12.8481	12.3978	12.6229	0.31841
		vEP-34	0.9752	0.9795	0.97735	0.00304056	0.8632	1.1281	0.99565	0.187313	0.9398	0.8995	0.91965	0.0284964
		C-ter100	0.952	0.971	0.9615	0.013435	1.2503	1.1979	1.2241	0.0370524	40.5949	39.3133	39.9541	0.906228
	p-JNK/JNK	LPS	0.9961	0.9883	0.9922	0.00551543	54.2931	59.8461	57.0696	3.92656	103.027	101.707	102.367	0.93324
		vEP-45	1.0013	1.0298	1.01555	0.0201525	30.2402	29.8793	30.0598	0.255195	8.301	8.6987	8.49985	0.281216
		vEP-34	1.0053	0.9865	0.9959	0.0132936	0.9574	1.0098	0.9836	0.0370524	0.8914	0.8684	0.8799	0.0162635
		C-ter100	0.9887	1.1193	1.054	0.0923481	9.605	11.603	10.604	1.4128	104.591	102.063	103.327	1.78771
	p-p38/p-38	LPS	1.0164	0.9578	0.9871	0.0414365	36.0067	36.3581	36.1824	0.248477	45.6579	41.9826	43.8203	2.59883
		vEP-45	1.1902	0.9217	1.05595	0.189858	45.8152	46.0081	45.9116	0.136401	79.877	77.5755	78.7262	1.62741
		vEP-34	0.999	1.001	1	0.00141421	1.0624	0.7858	0.9241	0.195586	5.9927	5.9794	5.98605	0.00940452
		C-ter100	0.9735	1.0178	0.99565	0.0313248	25.403	24.3265	24.8648	0.7612	27.1599	28.138	27.6489	0.691621

## Sheet: Fig.2
	Figure 2E
		Control RNAi					TLR4 RNAi
		1	2	3	Mean	SD	1	2	3	Mean	SD
	None	24.82	22.76	20.26	22.6133	2.28354	28.58	26.91	26.78	27.4233	1.00381
	LPS	1349.5	1705.83	1603.46	1552.93	183.46	243.01	185.67	346.77	258.483	81.657
	vEP-45	902.56	882.65	906.46	897.223	12.7706	35.54	42.48	26.43	34.8167	8.04941
	C-ter100	963.09	967.8	959.03	963.307	4.38901	62.39	37.87	53.91	51.39	12.4527
	Figure 2F
		Control RNAi					TLR4 RNAi
		1	2	3	Mean	SD	1	2	3	Mean	SD
	None	0.0233	0.0234	0.0234	0.0233667	5.7735e-05	0.0294	0.0409	0.0269	0.0324	0.00746659
	LPS	0.2668	0.303	0.2978	0.2892	0.0195724	0.0904	0.0823	0.1056	0.0927667	0.0118289
	vEP-45	0.205	0.2092	0.2071	0.2071	0.0021	0.0281	0.0185	0.0214	0.0226667	0.00492375
	C-ter100	0.1974	0.1983	0.201	0.1989	0.0018735	0.0161	0.0202	0.0224	0.0195667	0.00319739

## Sheet: Fig.3
	Figure 3B
		O					ATP					IgG+ATP					C-ter100Mab+ATP
		1	2	3	Mean	SD	1	2	3	Mean	SD	1	2	3	Mean	SD	1	2	3	Mean	SD
	None	66.28	65.18	67.91	66.4567	1.37355	294.56	215.74	254.08	254.793	39.4148	290.12	320.73	300.62	303.823	15.5544	105.5	129.12	187.95	140.857	42.4595
	LPS	16.39	18.61	42.75	25.9167	14.6203	2035.24	1696.81	2130.88	1954.31	228.071	2041.52	2020.5	2048.19	2036.74	14.4514	2111.6	2235.5	2257.44	2201.51	78.6362
	vEP-45	11.3	201.05	63.16	91.8367	98.0716	1631.6	1638.85	1549.01	1606.49	49.9081	1501.75	1565.84	1592.75	1553.45	46.7488	965.26	930.32	971.21	955.597	22.0915
	vEP-34	38.03	16.86	6.93	20.6067	15.8849	382.99	365.63	397.66	382.093	16.0338	568.55	543.77	549.95	554.09	12.8983	521.02	459.19	486.54	488.917	30.9834
	C-ter100	73.75	80.36	70.43	74.8467	5.05502	1515.57	1529.88	1522.74	1522.73	7.15501	1417.15	1402.81	1424.55	1414.84	11.0531	763.56	688.41	690.37	714.113	42.8333
	Figure 3C
		O					ATP					IgG+ATP					C-ter100Mab+ATP
		1	2	3	Mean	SD	1	2	3	Mean	SD	1	2	3	Mean	SD	1	2	3	Mean	SD
	None	2.5601	2.6749	2.1611	2.46537	0.269682	5.9569	2.8449	2.751	3.85093	1.82442	5.1407	6.1233	6.5693	5.94443	0.730903	3.6086	3.405	5.1163	4.0433	0.934805
	LPS	2.6412	2.5926	2.8307	2.68817	0.125807	100.266	86.8849	97.7328	94.9613	7.10811	101.452	102.193	97.5593	100.402	2.4893	109.759	91.3665	98.7448	99.9566	9.25574
	vEP-45	4.2341	3.908	4.5002	4.2141	0.296606	77.7068	52.2111	64.8871	64.935	12.7479	63.9543	63.3865	62.6399	63.3269	0.659224	34.5457	34	34.3856	34.3104	0.280508
	vEP-34	4.0395	4.2439	3.7753	4.01957	0.234935	2.5161	6.6273	11.8873	7.01023	4.69732	1.9374	2.5127	2.966	2.47203	0.515504	1.8223	5.5418	5.245	4.20303	2.06711
	C-ter100	10.6848	8.7512	8.116	9.184	1.33797	95.0138	94.9842	94.2346	94.7442	0.441575	94.4054	93.8281	89.6635	92.6323	2.58724	45.5512	52.4698	49.9756	49.3322	3.50389
	Figure 3E
		1	2	3	Mean	SD
	None	7.683	6.5313	7.864	7.35943	0.722872
	LPS	22.1299	24.3952	27.2979	24.6077	2.59054
	vEP-45	42.3829	38.7826	37.568	39.5778	2.50402
	vEP-34	14.1364	13.5926	14.1144	13.9478	0.307809
	C-ter100	37.1618	36.8761	34.5595	36.1991	1.42713
	IgG + C-ter100	36.8283	35.106	36.2363	36.0569	0.875058
	C-ter100Mab + C-ter100	27.7063	25.4449	25.8689	26.34	1.20206
	Figure 3F
		1	2	3	Mean	SD
	None	8.0467	7.9205	8.4446	8.13727	0.273536
	LPS	30.0011	30.0587	31.5043	30.5214	0.851732
	vEP-45	44.1319	49.5421	48.0659	47.2466	2.7966
	vEP-34	14.8339	14.3893	14.6453	14.6228	0.22315
	C-ter100	40.856	40.4994	42.139	41.1648	0.862317
	IgG + C-ter100	35.424	42.7915	35.063	37.7595	4.36158
	C-ter100Mab + C-ter100	26.3475	26.2891	24.7503	25.7956	0.905756
	Figure 3G
		1	2	3	Mean	SD
	None	0.3839	0.361	0.3676	0.370833	0.0117874
	LPS	0.8655	0.8329	0.7987	0.832367	0.0334032
	vEP-45	1.149	0.8268	1.067	1.01427	0.167448
	vEP-34	0.5777	0.6507	0.6158	0.614733	0.0365117
	C-ter100	1.2953	1.1786	1.0747	1.18287	0.110362
	IgG + C-ter100	1.1767	1.0411	1.0348	1.0842	0.0801693
	C-ter100Mab + C-ter100	0.687	0.7129	0.7129	0.704267	0.0149534

## Sheet: S1 Fig.
	S1 Fig B						S1 Fig C						S1 Fig D
		1	2	Mean	SD			1	2	Mean	SD			1	2	Mean	SD
	None	0.969	0.9239	0.94645	0.0318905		None	1.027	1.0161	1.02155	0.00770746		None	0.9666	0.9788	0.9727	0.0086267
	LPS	3.851	3.7241	3.78755	0.0897319		LPS	8.4124	8.6927	8.55255	0.198202		LPS	1.6502	1.9588	1.8045	0.218213
	vEP-45	4.0196	3.538	3.7788	0.340543		vEP-45	9.7513	9.4841	9.6177	0.188939		vEP-45	2.2946	2.4938	2.3942	0.140856
	vEP-34	1.0518	0.9248	0.9883	0.0898026		vEP-34	1.0032	1.0566	1.0299	0.0377595		vEP-34	1.1531	1.0938	1.12345	0.0419314
	C-ter100	3.0231	3.1988	3.11095	0.124239		C-ter100	10.1299	9.333	9.73145	0.563493		C-ter100	2.3138	2.3896	2.3517	0.0535987
	S1 Fig F						S1 Fig G						S1 Fig H						S1 Fig I
		1	2	Mean	SD			1	2	Mean	SD			1	2	Mean	SD			1	2	Mean	SD
	None	1.0697	1.1239	1.0968	0.0383252		None	1.0041	1.0057	1.0049	0.00113137		None	1.2391	1.1429	1.191	0.0680237		None	1.2197	1.1326	1.17615	0.061589
	LPS	3.6235	3.5181	3.5708	0.0745291		LPS	1.7178	1.7492	1.7335	0.0222032		LPS	4.319	4.4022	4.3606	0.0588313		LPS	4.7154	4.5283	4.62185	0.1323
	vEP-45	4.2823	4.2512	4.26675	0.021991		vEP-45	2.1549	2.2214	2.18815	0.0470226		vEP-45	3.9875	4.0034	3.99545	0.011243		vEP-45	4.7421	4.5804	4.66125	0.114339
	vEP-34	1.2954	1.0746	1.185	0.156129		vEP-34	0.7083	0.7219	0.7151	0.00961665		vEP-34	1.2684	1.1263	1.19735	0.10048		vEP-34	1.5154	1.4723	1.49385	0.0304763
	C-ter100	4.7286	4.8345	4.78155	0.0748826		C-ter100	1.6438	1.5038	1.5738	0.0989949		C-ter100	4.7312	4.2451	4.48815	0.343725		C-ter100	4.6448	4.4053	4.52505	0.169352

## Sheet: S2 Fig.
	S2 Fig.
		1	2	Mean	SD
	None	2.8461	2.5846	2.8057	0.3117
	LPS	192.073	184.504	187.231	3.9845
	vEP-45	103.706	117.58	102.562	24.6275
	vEP-34	2.5717	2.7832	2.868	0.3741
	C-ter100	85.9475	93.7054	100	24.0102
	IgG + C-ter100	97.8347	95.2063	97.9986	12.7502
	C-ter100Mab + C-ter100	55.4376	71.9056	60.4165	16.9861
